# Supplementary material for: The widespread presence of a family of fish virulence plasmids in Vibrio vulnificus stresses its relevance as a zoonotic pathogen linked to fish farms
Source: Emerg Microbes Infect. 2021 Nov 18;10(1):2128–40. doi: 10.1080/22221751.2021.1999177 (PMC8635547; doi:10.1080/22221751.2021.1999177)
Supplement: Supplementary_file_2.xlsx [file TEMI_A_1999177_SM5838.xlsx]

## Sheet: plasmid_core
# Species	Genes	Alg.-Conn.	pConj	pFv	pL3	pL5	pCladeT	plasmid_yb158.faa
6	6	1	pC46021_19	pC46022_10	ANDCKAPA_00001	AKIGBKLJ_00001	OKMJOHPI_00001	CFEDMNBI_00001
6	6	1	pC46021_20	pC46022_11	ANDCKAPA_00002	AKIGBKLJ_00002	OKMJOHPI_00002	CFEDMNBI_00002
6	6	1	pC46021_21	pC46022_12	ANDCKAPA_00003	AKIGBKLJ_00003	OKMJOHPI_00003	CFEDMNBI_00003
6	6	1	pC46021_35	pC46022_23	ANDCKAPA_00012	AKIGBKLJ_00012	OKMJOHPI_00012	CFEDMNBI_00012
6	6	1	pC46021_34	pC46022_22	ANDCKAPA_00017	AKIGBKLJ_00017	OKMJOHPI_00017	CFEDMNBI_00017
6	7	714	pC46021_33,pC46021_55	pC46022_47	ANDCKAPA_00030	AKIGBKLJ_00030	OKMJOHPI_00030	CFEDMNBI_00030
6	7	136	pC46021_03	pC46022_36,pC46022_50	ANDCKAPA_00040	AKIGBKLJ_00041	OKMJOHPI_00040	CFEDMNBI_00040
6	6	1	pC46021_58	pC46022_59	ANDCKAPA_00075	AKIGBKLJ_00062	OKMJOHPI_00061	CFEDMNBI_00061
6	6	1	pC46021_04	pC46022_01	ANDCKAPA_00077	AKIGBKLJ_00064	OKMJOHPI_00063	CFEDMNBI_00063
6	6	1	pC46021_59	pC46022_60	ANDCKAPA_00078	AKIGBKLJ_00065	OKMJOHPI_00064	CFEDMNBI_00064
5	6	667	*	pC46022_27,pC46022_33	ANDCKAPA_00021	AKIGBKLJ_00021	OKMJOHPI_00021	CFEDMNBI_00021
5	5	1	*	pC46022_30	ANDCKAPA_00025	AKIGBKLJ_00025	OKMJOHPI_00025	CFEDMNBI_00025
5	5	1	*	pC46022_43	ANDCKAPA_00028	AKIGBKLJ_00028	OKMJOHPI_00028	CFEDMNBI_00028
5	5	1	*	pC46022_42	ANDCKAPA_00033	AKIGBKLJ_00033	OKMJOHPI_00033	CFEDMNBI_00033
5	5	1	pC46021_39	*	ANDCKAPA_00038	AKIGBKLJ_00038	OKMJOHPI_00038	CFEDMNBI_00038
5	5	1	pC46021_46	*	ANDCKAPA_00048	AKIGBKLJ_00049	OKMJOHPI_00048	CFEDMNBI_00048
5	5	1	pC46021_09	*	ANDCKAPA_00061	AKIGBKLJ_00051	OKMJOHPI_00050	CFEDMNBI_00050
5	5	1	pC46021_53	*	ANDCKAPA_00062	AKIGBKLJ_00052	OKMJOHPI_00051	CFEDMNBI_00051
5	5	1	pC46021_11	*	ANDCKAPA_00063	AKIGBKLJ_00053	OKMJOHPI_00052	CFEDMNBI_00052
5	5	1	pC46021_10	*	ANDCKAPA_00064	AKIGBKLJ_00054	OKMJOHPI_00053	CFEDMNBI_00053
5	5	1	pC46021_54	*	ANDCKAPA_00066	AKIGBKLJ_00055	OKMJOHPI_00054	CFEDMNBI_00054
5	5	1	pC46021_57	*	ANDCKAPA_00068	AKIGBKLJ_00057	OKMJOHPI_00056	CFEDMNBI_00056
5	5	1	pC46021_07	*	ANDCKAPA_00072	AKIGBKLJ_00060	OKMJOHPI_00059	CFEDMNBI_00059
5	5	1	pC46021_12	*	ANDCKAPA_00074	AKIGBKLJ_00061	OKMJOHPI_00060	CFEDMNBI_00060
5	5	1	pC46021_61	pC46022_62	ANDCKAPA_00079	*	OKMJOHPI_00065	CFEDMNBI_00065
5	5	1	pC46021_62	pC46022_63	ANDCKAPA_00080	*	OKMJOHPI_00066	CFEDMNBI_00066
5	5	1	pC46021_63	pC46022_64	ANDCKAPA_00081	*	OKMJOHPI_00067	CFEDMNBI_00067
5	5	1	pC46021_65	pC46022_66	ANDCKAPA_00082	*	OKMJOHPI_00068	CFEDMNBI_00068
5	5	1	pC46021_66	pC46022_67	ANDCKAPA_00083	*	OKMJOHPI_00069	CFEDMNBI_00069
5	6	152	pC46021_69	pC46022_15	ANDCKAPA_00084	*	OKMJOHPI_00070	CFEDMNBI_00070,CFEDMNBI_00073
5	5	1	pC46021_45	pC46022_54	*	AKIGBKLJ_00044	OKMJOHPI_00043	CFEDMNBI_00043
4	4	1	*	*	ANDCKAPA_00004	AKIGBKLJ_00004	OKMJOHPI_00004	CFEDMNBI_00004
4	4	1	*	*	ANDCKAPA_00005	AKIGBKLJ_00005	OKMJOHPI_00005	CFEDMNBI_00005
4	4	1	*	*	ANDCKAPA_00006	AKIGBKLJ_00006	OKMJOHPI_00006	CFEDMNBI_00006
4	4	1	*	*	ANDCKAPA_00007	AKIGBKLJ_00007	OKMJOHPI_00007	CFEDMNBI_00007
4	4	1	*	*	ANDCKAPA_00013	AKIGBKLJ_00013	OKMJOHPI_00013	CFEDMNBI_00013
4	4	1	*	*	ANDCKAPA_00014	AKIGBKLJ_00014	OKMJOHPI_00014	CFEDMNBI_00014
4	4	1	*	*	ANDCKAPA_00015	AKIGBKLJ_00015	OKMJOHPI_00015	CFEDMNBI_00015
4	4	1	*	*	ANDCKAPA_00016	AKIGBKLJ_00016	OKMJOHPI_00016	CFEDMNBI_00016
4	4	1	*	*	ANDCKAPA_00018	AKIGBKLJ_00018	OKMJOHPI_00018	CFEDMNBI_00018
4	4	1	*	*	ANDCKAPA_00019	AKIGBKLJ_00019	OKMJOHPI_00019	CFEDMNBI_00019
4	4	1	*	*	ANDCKAPA_00020	AKIGBKLJ_00020	OKMJOHPI_00020	CFEDMNBI_00020
4	4	1	*	*	ANDCKAPA_00022	AKIGBKLJ_00022	OKMJOHPI_00022	CFEDMNBI_00022
4	4	1	*	*	ANDCKAPA_00023	AKIGBKLJ_00023	OKMJOHPI_00023	CFEDMNBI_00023
4	4	1	*	*	ANDCKAPA_00024	AKIGBKLJ_00024	OKMJOHPI_00024	CFEDMNBI_00024
4	4	1	*	*	ANDCKAPA_00026	AKIGBKLJ_00026	OKMJOHPI_00026	CFEDMNBI_00026
4	4	1	*	*	ANDCKAPA_00027	AKIGBKLJ_00027	OKMJOHPI_00027	CFEDMNBI_00027
4	4	1	*	*	ANDCKAPA_00029	AKIGBKLJ_00029	OKMJOHPI_00029	CFEDMNBI_00029
4	4	1	*	*	ANDCKAPA_00031	AKIGBKLJ_00031	OKMJOHPI_00031	CFEDMNBI_00031
4	4	1	*	*	ANDCKAPA_00032	AKIGBKLJ_00032	OKMJOHPI_00032	CFEDMNBI_00032
4	4	1	*	*	ANDCKAPA_00034	AKIGBKLJ_00034	OKMJOHPI_00034	CFEDMNBI_00034
4	4	1	*	*	ANDCKAPA_00035	AKIGBKLJ_00035	OKMJOHPI_00035	CFEDMNBI_00035
4	4	1	*	*	ANDCKAPA_00036	AKIGBKLJ_00036	OKMJOHPI_00036	CFEDMNBI_00036
4	4	1	*	*	ANDCKAPA_00037	AKIGBKLJ_00037	OKMJOHPI_00037	CFEDMNBI_00037
4	4	1	*	*	ANDCKAPA_00039	AKIGBKLJ_00040	OKMJOHPI_00039	CFEDMNBI_00039
4	4	1	*	*	ANDCKAPA_00041	AKIGBKLJ_00042	OKMJOHPI_00041	CFEDMNBI_00041
4	4	1	*	*	ANDCKAPA_00042	AKIGBKLJ_00043	OKMJOHPI_00042	CFEDMNBI_00042
4	4	1	*	*	ANDCKAPA_00045	AKIGBKLJ_00045	OKMJOHPI_00044	CFEDMNBI_00044
4	4	1	*	*	ANDCKAPA_00047	AKIGBKLJ_00048	OKMJOHPI_00047	CFEDMNBI_00047
4	4	1	*	*	ANDCKAPA_00067	AKIGBKLJ_00056	OKMJOHPI_00055	CFEDMNBI_00055
4	4	1	*	*	ANDCKAPA_00069	AKIGBKLJ_00058	OKMJOHPI_00057	CFEDMNBI_00057
4	4	1	*	*	ANDCKAPA_00076	AKIGBKLJ_00063	OKMJOHPI_00062	CFEDMNBI_00062
4	4	1	*	pC46022_55	*	AKIGBKLJ_00046	OKMJOHPI_00045	CFEDMNBI_00045
4	4	1	*	pC46022_56	*	AKIGBKLJ_00047	OKMJOHPI_00046	CFEDMNBI_00046
3	3	1	*	*	*	AKIGBKLJ_00008	OKMJOHPI_00008	CFEDMNBI_00008
3	3	1	*	*	*	AKIGBKLJ_00009	OKMJOHPI_00009	CFEDMNBI_00009
3	3	1	*	*	*	AKIGBKLJ_00010	OKMJOHPI_00010	CFEDMNBI_00010
3	3	1	*	*	*	AKIGBKLJ_00011	OKMJOHPI_00011	CFEDMNBI_00011
3	3	1	*	*	*	AKIGBKLJ_00050	OKMJOHPI_00049	CFEDMNBI_00049
3	3	1	*	*	*	AKIGBKLJ_00059	OKMJOHPI_00058	CFEDMNBI_00058
2	2	1	pC46021_05	*	ANDCKAPA_00049	*	*	*
2	2	1	pC46021_06	*	ANDCKAPA_00053	*	*	*
2	2	1	pC46021_08	*	ANDCKAPA_00051	*	*	*
2	2	1	pC46021_13	*	ANDCKAPA_00052	*	*	*
2	2	1	pC46021_14	*	ANDCKAPA_00050	*	*	*
2	2	1	pC46021_15	*	ANDCKAPA_00060	*	*	*
2	2	1	pC46021_16	*	ANDCKAPA_00057	*	*	*
2	2	1	pC46021_17	*	ANDCKAPA_00056	*	*	*
2	2	1	pC46021_49	*	ANDCKAPA_00054	*	*	*
2	2	1	pC46021_50	*	ANDCKAPA_00055	*	*	*
2	2	1	pC46021_51	*	ANDCKAPA_00058	*	*	*
2	2	1	pC46021_52	*	ANDCKAPA_00059	*	*	*
2	2	1	pC46021_67	*	*	*	*	CFEDMNBI_00071
2	2	1	pC46021_68	*	*	*	*	CFEDMNBI_00072
2	2	1	pC46021_18	pC46022_09	*	*	*	*
2	2	1	pC46021_22	pC46022_13	*	*	*	*
2	2	1	pC46021_23	pC46022_14	*	*	*	*
2	2	1	pC46021_24	pC46022_16	*	*	*	*
2	2	1	pC46021_25	pC46022_17	*	*	*	*
2	2	1	pC46021_37	pC46022_28	*	*	*	*
2	2	1	pC46021_42	pC46022_48	*	*	*	*
2	2	1	pC46021_44	pC46022_52	*	*	*	*
2	2	1	pC46021_60	pC46022_61	*	*	*	*
2	2	1	pC46021_64	pC46022_65	*	*	*	*
1	1	0	*	*	ANDCKAPA_00008	*	*	*
1	1	0	*	*	ANDCKAPA_00009	*	*	*
1	1	0	*	*	ANDCKAPA_00010	*	*	*
1	1	0	*	*	ANDCKAPA_00011	*	*	*
1	1	0	*	*	ANDCKAPA_00043	*	*	*
1	1	0	*	*	ANDCKAPA_00044	*	*	*
1	1	0	*	*	ANDCKAPA_00046	*	*	*
1	1	0	*	*	ANDCKAPA_00065	*	*	*
1	1	0	*	*	ANDCKAPA_00070	*	*	*
1	1	0	*	*	ANDCKAPA_00071	*	*	*
1	1	0	*	*	ANDCKAPA_00073	*	*	*
1	1	0	pC46021_26	*	*	*	*	*
1	1	0	pC46021_27	*	*	*	*	*
1	1	0	pC46021_02	*	*	*	*	*
1	1	0	pC46021_01	*	*	*	*	*
1	1	0	pC46021_28	*	*	*	*	*
1	1	0	pC46021_29	*	*	*	*	*
1	1	0	pC46021_30	*	*	*	*	*
1	1	0	pC46021_31	*	*	*	*	*
1	1	0	pC46021_32	*	*	*	*	*
1	1	0	pC46021_36	*	*	*	*	*
1	1	0	pC46021_38	*	*	*	*	*
1	1	0	pC46021_40	*	*	*	*	*
1	1	0	pC46021_41	*	*	*	*	*
1	1	0	pC46021_43	*	*	*	*	*
1	1	0	pC46021_47	*	*	*	*	*
1	1	0	pC46021_48	*	*	*	*	*
1	1	0	pC46021_56	*	*	*	*	*
1	1	0	*	pC46022_18	*	*	*	*
1	1	0	*	pC46022_19	*	*	*	*
1	1	0	*	pC46022_20	*	*	*	*
1	1	0	*	pC46022_21	*	*	*	*
1	1	0	*	pC46022_24	*	*	*	*
1	1	0	*	pC46022_25	*	*	*	*
1	1	0	*	pC46022_07	*	*	*	*
1	1	0	*	pC46022_26	*	*	*	*
1	1	0	*	pC46022_29	*	*	*	*
1	1	0	*	pC46022_31	*	*	*	*
1	1	0	*	pC46022_32	*	*	*	*
1	1	0	*	pC46022_34	*	*	*	*
1	1	0	*	pC46022_35	*	*	*	*
1	1	0	*	pC46022_37	*	*	*	*
1	1	0	*	pC46022_38	*	*	*	*
1	1	0	*	pC46022_39	*	*	*	*
1	1	0	*	pC46022_40	*	*	*	*
1	1	0	*	pC46022_41	*	*	*	*
1	1	0	*	pC46022_44	*	*	*	*
1	1	0	*	pC46022_45	*	*	*	*
1	1	0	*	pC46022_46	*	*	*	*
1	1	0	*	pC46022_49	*	*	*	*
1	1	0	*	pC46022_51	*	*	*	*
1	1	0	*	pC46022_53	*	*	*	*
1	1	0	*	pC46022_06	*	*	*	*
1	1	0	*	pC46022_05	*	*	*	*
1	1	0	*	pC46022_03	*	*	*	*
1	1	0	*	pC46022_57	*	*	*	*
1	1	0	*	pC46022_04	*	*	*	*
1	1	0	*	pC46022_02	*	*	*	*
1	1	0	*	pC46022_58	*	*	*	*
1	1	0	*	pC46022_08	*	*	*	*
1	1	0	*	*	*	AKIGBKLJ_00039	*	*

## Sheet: pConj
locus_tag	gene	product
pC46021_01	mazE	growth regulator
pC46021_02	mazF	growth inhibitor
pC46021_03	parA	putative ParA protein
pC46021_04	pilT	putative PilT protein
pC46021_05	traA	putative conjugative transfer protein TraA
pC46021_06	traB	putative conjugative transfer protein TraB
pC46021_07	traD	putative conjugative transfer protein TraD
pC46021_08	traE	putative conjugative transfer protein TraE
pC46021_09	traF	putative conjugative transfer protein TraF
pC46021_10	traG	putative conjugative transfer protein TraG
pC46021_11	traH	putative conjugative transfer protein TraH
pC46021_12	traI	putative conjugative transfer protein TraI
pC46021_13	traK	putative conjugative transfer protein TraK
pC46021_14	traL	putative conjugative transfer protein TraL
pC46021_15	traN	putative conjugative transfer protein TraN
pC46021_16	traU	putative conjugative transfer protein TraU
pC46021_17	traW	putative conjugative transfer protein TraW
pC46021_18	vpa01	hypothetical protein
pC46021_19	vpa02	hypothetical protein
pC46021_20	vpa03	hypothetical protein
pC46021_21	vpa04	hypothetical protein
pC46021_22	vpa05	hypothetical protein
pC46021_23	vpa06	hypothetical protein
pC46021_24	vpa07	hypothetical protein
pC46021_25	vpa08	hypothetical protein
pC46021_26	vpa09	hypothetical protein
pC46021_27	vpa10	hypothetical protein
pC46021_28	vpa13	hypothetical protein CtheDRAFT_1029
pC46021_29	vpa14	anthranilate synthase component I
pC46021_30	vpa15	integrase
pC46021_31	vpa16	hypothetical protein
pC46021_32	vpa17	anthranilate synthase component I
pC46021_33	vpa18	transposase and inactivated derivatives
pC46021_34	vpa19	hypothetical protein PBPRC0031
pC46021_35	vpa20	putative site-specific recombinase
pC46021_36	vpa21	putative transposase
pC46021_37	vpa22	putative transposase
pC46021_38	vpa23	hypothetical protein
pC46021_39	vpa24	putative transposase
pC46021_40	vpa25	hypothetical protein
pC46021_41	vpa26	hypothetical protein
pC46021_42	vpa27	hypothetical protein
pC46021_43	vpa28	hypothetical protein
pC46021_44	vpa30	putative transposase
pC46021_45	vpa31	hypothetical protein
pC46021_46	vpa32	hypothetical protein
pC46021_47	vpa33	hypothetical protein
pC46021_48	vpa34	hypothetical protein
pC46021_49	vpa40	hypothetical protein
pC46021_50	vpa41	putative conjugative transfer protein TraC
pC46021_51	vpa44	hypothetical protein
pC46021_52	vpa45	putative conjugative transfer protein TrbC
pC46021_53	vpa48	putative conjugative transfer protein TrbB
pC46021_54	vpa51	hypothetical protein
pC46021_55	vpa52	transposase and inactivated derivatives
pC46021_56	vpa53	hypothetical protein
pC46021_57	vpa54	hypothetical protein
pC46021_58	vpa57	cysteinyl-tRNA synthetase
pC46021_59	vpa59	LtrC-like protein
pC46021_60	vpa60	hypothetical protein
pC46021_61	vpa61	transcriptional regulator
pC46021_62	vpa62	hypothetical protein
pC46021_63	vpa63	hypothetical protein
pC46021_64	vpa64	hypothetical protein
pC46021_65	vpa65	type I restriction-modification system
pC46021_66	vpa66	hypothetical protein
pC46021_67	vpa67	putative transposase
pC46021_68	vpa68	putative transposase subunit
pC46021_69	vpa69	truncated transposase

## Sheet: pFv
locus_tag	gene	product
pC46022_01	pilT	putative PilT protein
pC46022_02	rtxA	RTX toxin RtxA
pC46022_03	rtxB	putative RtxB
pC46022_04	rtxC	RTX toxin acyltransferase family
pC46022_05	rtxD	RTX toxin transporter
pC46022_06	rtxE	putative RtxE
pC46022_07	ThiF	dinucleotide-utilizing enzymes
pC46022_08	traI	putative conjugative transfer protein TraI
pC46022_09	vpb01	hypothetical protein
pC46022_10	vpb02	hypothetical protein
pC46022_11	vpb03	hypothetical protein
pC46022_12	vpb04	hypothetical protein
pC46022_13	vpb05	hypothetical protein
pC46022_14	vpb06	hypothetical protein
pC46022_15	vpb067	hypothetical protein
pC46022_16	vpb07	hypothetical protein
pC46022_17	vpb08	hypothetical protein
pC46022_18	vpb09	hypothetical protein
pC46022_19	vpb10	hypothetical protein MED297_04492
pC46022_20	vpb11	hypothetical protein
pC46022_21	vpb12	hypothetical protein
pC46022_22	vpb13	hypothetical protein
pC46022_23	vpb14	putative site-specific recombinase
pC46022_24	vpb15	2-methylthioadenine synthetase
pC46022_25	vpb16	hypothetical protein
pC46022_26	vpb18	hypothetical protein
pC46022_27	vpb19	putative transposase
pC46022_28	vpb20	putative transposase
pC46022_29	vpb21	transposase and inactivated derivatives
pC46022_30	vpb22	RTX toxins and related Ca2+-binding protein	ftbp
pC46022_31	vpb23	hypothetical protein
pC46022_32	vpb24	putative transposase
pC46022_33	vpb25	putative transposase
pC46022_34	vpb26	hypothetical protein
pC46022_35	vpb27	hypothetical protein
pC46022_36	vpb28	hypothetical protein
pC46022_37	vpb29	putative cytoplasmic protein
pC46022_38	vpb30	hypothetical protein
pC46022_39	vpb31	protein of unknown function DUF1526
pC46022_40	vpb32	transposase
pC46022_41	vpb33	protein of unknown function DUF1526
pC46022_42	vpb34	resolvase
pC46022_43	vpb35	transferrin-binding protein A precursor	fprcp
pC46022_44	vpb36	transposase and inactivated derivatives
pC46022_45	vpb37	putative transposase
pC46022_46	vpb38	transthyretin
pC46022_47	vpb39	transposase and inactivated derivatives
pC46022_48	vpb40	hypothetical protein
pC46022_49	vpb41	hypothetical protein SbalDRAFT_1148
pC46022_50	vpb42	plasmid partitioning protein
pC46022_51	vpb43	hypothetical protein
pC46022_52	vpb44	putative transposase
pC46022_53	vpb45	hypothetical protein
pC46022_54	vpb46	hypothetical protein
pC46022_55	vpb47	hypothetical protein
pC46022_56	vpb48	DNA-binding protein RDGA
pC46022_57	vpb52	peptide chain release factor 1
pC46022_58	vpb55	putative transposase
pC46022_59	vpb57	cysteinyl-tRNA synthetase
pC46022_60	vpb59	LtrC-like protein
pC46022_61	vpb60	hypothetical protein
pC46022_62	vpb61	transcriptional regulator
pC46022_63	vpb62	hypothetical protein
pC46022_64	vpb63	hypothetical protein
pC46022_65	vpb64	hypothetical protein
pC46022_66	vpb65	type I restriction-modification system methyltransferase subunit
pC46022_67	vpb66	hypothetical protein

## Sheet: pL3
locus_tag	ftype	length_bp	gene	EC_number	COG	product
ANDCKAPA_00001	CDS	258				| vpb02 | hypothetical protein | 415:672 Reverse
ANDCKAPA_00002	CDS	309				| vpb03 | hypothetical protein | 712:1020 Reverse
ANDCKAPA_00003	CDS	240				| vpb04 | hypothetical protein | 1029:1268 Reverse
ANDCKAPA_00004	CDS	297				hypothetical protein
ANDCKAPA_00005	CDS	90				hypothetical protein
ANDCKAPA_00006	CDS	339				hypothetical protein
ANDCKAPA_00007	CDS	477				hypothetical protein
ANDCKAPA_00008	CDS	390				hypothetical protein
ANDCKAPA_00009	CDS	411				hypothetical protein
ANDCKAPA_00010	CDS	180				hypothetical protein
ANDCKAPA_00011	CDS	735				hypothetical protein
ANDCKAPA_00012	CDS	672				| vpa20 | putative site-specific recombinase | 8685:9281 Reverse
ANDCKAPA_00013	CDS	243				hypothetical protein
ANDCKAPA_00014	CDS	459				hypothetical protein
ANDCKAPA_00015	CDS	1143				hypothetical protein
ANDCKAPA_00016	CDS	159				hypothetical protein
ANDCKAPA_00017	CDS	582				hypothetical protein
ANDCKAPA_00018	CDS	915				hypothetical protein
ANDCKAPA_00019	CDS	105				hypothetical protein
ANDCKAPA_00020	CDS	234				hypothetical protein
ANDCKAPA_00021	CDS	387				| vpb25 | putative transposase |:18122 Forward
ANDCKAPA_00022	CDS	168				hypothetical protein
ANDCKAPA_00023	CDS	90				| vpa24 | putative transposase |:13043 Forward
ANDCKAPA_00024	CDS	135				hypothetical protein
ANDCKAPA_00025	CDS	1398	ftbp			| vpb22 | RTX toxins+-binding protein |:15895 Forward
ANDCKAPA_00026	CDS	1293				hypothetical protein
ANDCKAPA_00027	CDS	837				IS3 family transposase ISVpa2
ANDCKAPA_00028	CDS	2226	fprcp			| vpb35 | transferrin-binding protein A precursor |:29166 Reverse
ANDCKAPA_00029	CDS	528				hypothetical protein
ANDCKAPA_00030	CDS	1029				| vpb39 | transposase |:32426 Forward
ANDCKAPA_00031	CDS	300	parE1		COG3668	Toxin ParE1
ANDCKAPA_00032	CDS	243	parD1		COG3609	Antitoxin ParD1
ANDCKAPA_00033	CDS	651				hypothetical protein
ANDCKAPA_00034	CDS	582				hypothetical protein
ANDCKAPA_00035	CDS	312				hypothetical protein
ANDCKAPA_00036	CDS	702				IS3 family transposase ISVpa4
ANDCKAPA_00037	CDS	513				hypothetical protein
ANDCKAPA_00038	CDS	1023				| vpa24 | putative transposase |:13043 Forward
ANDCKAPA_00039	CDS	219				hypothetical protein
ANDCKAPA_00040	CDS	636				hypothetical protein
ANDCKAPA_00041	CDS	183				hypothetical protein
ANDCKAPA_00042	CDS	426				hypothetical protein
ANDCKAPA_00043	CDS	285				| vpa31 | hypothetical protein |:18521 Reverse
ANDCKAPA_00044	CDS	222				| vpb46 | hypothetical protein |:36728 Reverse
ANDCKAPA_00045	CDS	141				hypothetical protein
ANDCKAPA_00046	CDS	243				| vpb48 | DNA-binding protein RDGA |:37788 Reverse
ANDCKAPA_00047	CDS	528				hypothetical protein
ANDCKAPA_00048	CDS	177				hypothetical protein
ANDCKAPA_00049	CDS	288				| traA | putative conjugative transfer protein TraA |:20666 Forward
ANDCKAPA_00050	CDS	303				| traL | putative conjugative transfer protein TraL |:20978 Forward
ANDCKAPA_00051	CDS	576				| traE | putative conjugative transfer protein TraE |:21568 Forward
ANDCKAPA_00052	CDS	786				| traK | putative conjugative transfer protein TraK |:22340 Forward
ANDCKAPA_00053	CDS	1533				| traB | putative conjugative transfer protein TraB |:23862 Forward
ANDCKAPA_00054	CDS	393				| vpa40 | hypothetical protein |:24260 Forward
ANDCKAPA_00055	CDS	2550				| vpa41 | putative conjugative transfer protein TraC |:26822 Forward
ANDCKAPA_00056	CDS	654				| traW | putative conjugative transfer protein TraW |:27504 Forward
ANDCKAPA_00057	CDS	1011				| traU | putative conjugative transfer protein TraU |:28511 Forward
ANDCKAPA_00058	CDS	234				| vpa44 | hypothetical protein |:28754 Forward
ANDCKAPA_00059	CDS	714				| vpa45 | putative conjugative transfer protein TrbC |:29481 Forward
ANDCKAPA_00060	CDS	1725				| traN | putative conjugative transfer protein TraN |:31242 Forward
ANDCKAPA_00061	CDS	780				| traF | putative conjugative transfer protein TraF |:32069 Forward
ANDCKAPA_00062	CDS	414				| vpa48 | putative conjugative transfer protein TrbB |:32500 Forward
ANDCKAPA_00063	CDS	1407				| traH | putative conjugative transfer protein TraH |:33903 Forward
ANDCKAPA_00064	CDS	2454				| traG | putative conjugative transfer protein TraG |:36720 Forward
ANDCKAPA_00065	CDS	366				| traG | putative conjugative transfer protein TraG |:36720 Forward
ANDCKAPA_00066	CDS	537				| vpa51 | hypothetical protein |:37339 Forward
ANDCKAPA_00067	CDS	603				hypothetical protein
ANDCKAPA_00068	CDS	246				| vpa54 | hypothetical protein |:39399 Forward
ANDCKAPA_00069	CDS	222				hypothetical protein
ANDCKAPA_00070	CDS	594				hypothetical protein
ANDCKAPA_00071	CDS	513				| traD | putative conjugative transfer protein TraD |:42270 Forward
ANDCKAPA_00072	CDS	1467				| traD | putative conjugative transfer protein TraD |:42270 Forward
ANDCKAPA_00073	CDS	1230				| traI | putative conjugative transfer protein TraI |:48163 Forward
ANDCKAPA_00074	CDS	4503				| traI | putative conjugative transfer protein TraI |:48163 Forward
ANDCKAPA_00075	CDS	360				| vpb57 | cysteinyl-tRNA synthetase |:61437 Reverse
ANDCKAPA_00076	CDS	201				hypothetical protein
ANDCKAPA_00077	CDS	447				| pilT | putative PilT protein |:62449 Reverse
ANDCKAPA_00078	CDS	1383				| vpb59 | LtrC-like protein |:63914 Reverse
ANDCKAPA_00079	CDS	297				| vpb61 | transcriptional regulator, Cro/CI family |:64779 Reverse
ANDCKAPA_00080	CDS	300				| vpb62 | hypothetical protein |:65154 Reverse
ANDCKAPA_00081	CDS	219				| vpb63 | hypothetical protein |:65410 Reverse
ANDCKAPA_00082	CDS	321				| vpb65 | type I restriction-modification system methyltransferase subunit |:65968 Reverse
ANDCKAPA_00083	CDS	309				| vpb66 | hypothetical protein |:66343 Reverse
ANDCKAPA_00084	CDS	504				| vpb067 | hypothetical protein |:66849 Reverse

## Sheet: pL5
locus_tag	ftype	length_bp	gene	EC_number	COG	product
AKIGBKLJ_00001	CDS	258				| vpb02 | hypothetical protein | 415:672 Reverse
AKIGBKLJ_00002	CDS	309				| vpb03 | hypothetical protein | 712:1020 Reverse
AKIGBKLJ_00003	CDS	240				| vpb04 | hypothetical protein | 1029:1268 Reverse
AKIGBKLJ_00004	CDS	297				hypothetical protein
AKIGBKLJ_00005	CDS	90				hypothetical protein
AKIGBKLJ_00006	CDS	339				hypothetical protein
AKIGBKLJ_00007	CDS	480				hypothetical protein
AKIGBKLJ_00008	CDS	429				hypothetical protein
AKIGBKLJ_00009	CDS	225				hypothetical protein
AKIGBKLJ_00010	CDS	369				hypothetical protein
AKIGBKLJ_00011	CDS	300				hypothetical protein
AKIGBKLJ_00012	CDS	672				| vpb14 | putative site-specific recombinase | 5232:5828 Reverse
AKIGBKLJ_00013	CDS	243				hypothetical protein
AKIGBKLJ_00014	CDS	459				hypothetical protein
AKIGBKLJ_00015	CDS	1143				hypothetical protein
AKIGBKLJ_00016	CDS	159				hypothetical protein
AKIGBKLJ_00017	CDS	582				hypothetical protein
AKIGBKLJ_00018	CDS	888				hypothetical protein
AKIGBKLJ_00019	CDS	105				hypothetical protein
AKIGBKLJ_00020	CDS	234				hypothetical protein
AKIGBKLJ_00021	CDS	387				| vpb25 | putative transposase |:18122 Forward
AKIGBKLJ_00022	CDS	168				hypothetical protein
AKIGBKLJ_00023	CDS	90				| vpa24 | putative transposase |:13043 Forward
AKIGBKLJ_00024	CDS	135				hypothetical protein
AKIGBKLJ_00025	CDS	1398	ftbp			| vpb22 | RTX toxins+-binding protein |:15895 Forward
AKIGBKLJ_00026	CDS	1500	ltrA		COG3344	Group II intron-encoded protein LtrA
AKIGBKLJ_00027	CDS	837				IS3 family transposase ISVpa2
AKIGBKLJ_00028	CDS	2226	fprcp			| vpb35 | transferrin-binding protein A precursor |:29166 Reverse
AKIGBKLJ_00029	CDS	528				hypothetical protein
AKIGBKLJ_00030	CDS	1029				| vpb39 | transposase |:32426 Forward
AKIGBKLJ_00031	CDS	300	parE1		COG3668	Toxin ParE1
AKIGBKLJ_00032	CDS	243	parD1		COG3609	Antitoxin ParD1
AKIGBKLJ_00033	CDS	651				hypothetical protein
AKIGBKLJ_00034	CDS	582				hypothetical protein
AKIGBKLJ_00035	CDS	312				hypothetical protein
AKIGBKLJ_00036	CDS	702				IS3 family transposase ISVpa4
AKIGBKLJ_00037	CDS	513				hypothetical protein
AKIGBKLJ_00038	CDS	1023				| vpa24 | putative transposase |:13043 Forward
AKIGBKLJ_00039	CDS	306				hypothetical protein
AKIGBKLJ_00040	CDS	219				hypothetical protein
AKIGBKLJ_00041	CDS	636				hypothetical protein
AKIGBKLJ_00042	CDS	183				hypothetical protein
AKIGBKLJ_00043	CDS	426				hypothetical protein
AKIGBKLJ_00044	CDS	831				| vpb46 | hypothetical protein |:36728 Reverse
AKIGBKLJ_00045	CDS	141				hypothetical protein
AKIGBKLJ_00046	CDS	162				| vpb47 | hypothetical protein |:37030 Forward
AKIGBKLJ_00047	CDS	627				| vpb48 | DNA-binding protein RDGA |:37788 Reverse
AKIGBKLJ_00048	CDS	528				hypothetical protein
AKIGBKLJ_00049	CDS	177				hypothetical protein
AKIGBKLJ_00050	CDS	594				| traN | putative conjugative transfer protein TraN |:31242 Forward
AKIGBKLJ_00051	CDS	780				| traF | putative conjugative transfer protein TraF |:32069 Forward
AKIGBKLJ_00052	CDS	414				| vpa48 | putative conjugative transfer protein TrbB |:32500 Forward
AKIGBKLJ_00053	CDS	1407				| traH | putative conjugative transfer protein TraH |:33903 Forward
AKIGBKLJ_00054	CDS	2814				| traG | putative conjugative transfer protein TraG |:36720 Forward
AKIGBKLJ_00055	CDS	537				| vpa51 | hypothetical protein |:37339 Forward
AKIGBKLJ_00056	CDS	603				hypothetical protein
AKIGBKLJ_00057	CDS	246				| vpa54 | hypothetical protein |:39399 Forward
AKIGBKLJ_00058	CDS	153				hypothetical protein
AKIGBKLJ_00059	CDS	105				hypothetical protein
AKIGBKLJ_00060	CDS	2100				| traD | putative conjugative transfer protein TraD |:42270 Forward
AKIGBKLJ_00061	CDS	5775				| traI | putative conjugative transfer protein TraI |:48163 Forward
AKIGBKLJ_00062	CDS	360				| vpb57 | cysteinyl-tRNA synthetase |:61437 Reverse
AKIGBKLJ_00063	CDS	201				hypothetical protein
AKIGBKLJ_00064	CDS	447				| pilT | putative PilT protein |:62449 Reverse
AKIGBKLJ_00065	CDS	1383				| vpb59 | LtrC-like protein |:63914 Reverse

## Sheet: pCladeT
locus_tag	ftype	length_bp	gene	EC_number	COG	product
OKMJOHPI_00001	CDS	258				| vpb02 | hypothetical protein | 415:672 Reverse
OKMJOHPI_00002	CDS	309				| vpb03 | hypothetical protein | 712:1020 Reverse
OKMJOHPI_00003	CDS	240				| vpb04 | hypothetical protein | 1029:1268 Reverse
OKMJOHPI_00004	CDS	297				hypothetical protein
OKMJOHPI_00005	CDS	90				hypothetical protein
OKMJOHPI_00006	CDS	339				hypothetical protein
OKMJOHPI_00007	CDS	480				hypothetical protein
OKMJOHPI_00008	CDS	429				hypothetical protein
OKMJOHPI_00009	CDS	225				hypothetical protein
OKMJOHPI_00010	CDS	369				hypothetical protein
OKMJOHPI_00011	CDS	300				hypothetical protein
OKMJOHPI_00012	CDS	672				| vpb14 | putative site-specific recombinase | 5232:5828 Reverse
OKMJOHPI_00013	CDS	243				hypothetical protein
OKMJOHPI_00014	CDS	459				hypothetical protein
OKMJOHPI_00015	CDS	1143				hypothetical protein
OKMJOHPI_00016	CDS	159				hypothetical protein
OKMJOHPI_00017	CDS	582				hypothetical protein
OKMJOHPI_00018	CDS	915				hypothetical protein
OKMJOHPI_00019	CDS	105				hypothetical protein
OKMJOHPI_00020	CDS	234				hypothetical protein
OKMJOHPI_00021	CDS	387				| vpb25 | putative transposase |:18122 Forward
OKMJOHPI_00022	CDS	168				hypothetical protein
OKMJOHPI_00023	CDS	90				| vpa24 | putative transposase |:13043 Forward
OKMJOHPI_00024	CDS	135				hypothetical protein
OKMJOHPI_00025	CDS	1398	ftbp			| vpb22 | RTX toxins+-binding protein |:15895 Forward
OKMJOHPI_00026	CDS	1593				hypothetical protein
OKMJOHPI_00027	CDS	837				IS3 family transposase ISVpa2
OKMJOHPI_00028	CDS	2226	fprcp			| vpb35 | transferrin-binding protein A precursor |:29166 Reverse
OKMJOHPI_00029	CDS	528				hypothetical protein
OKMJOHPI_00030	CDS	1029				| vpb39 | transposase |:32426 Forward
OKMJOHPI_00031	CDS	300	parE1		COG3668	Toxin ParE1
OKMJOHPI_00032	CDS	243	parD1		COG3609	Antitoxin ParD1
OKMJOHPI_00033	CDS	651				hypothetical protein
OKMJOHPI_00034	CDS	582				hypothetical protein
OKMJOHPI_00035	CDS	312				hypothetical protein
OKMJOHPI_00036	CDS	702				IS3 family transposase ISVpa4
OKMJOHPI_00037	CDS	513				hypothetical protein
OKMJOHPI_00038	CDS	1023				| vpa24 | putative transposase |:13043 Forward
OKMJOHPI_00039	CDS	219				hypothetical protein
OKMJOHPI_00040	CDS	636				hypothetical protein
OKMJOHPI_00041	CDS	183				hypothetical protein
OKMJOHPI_00042	CDS	426				hypothetical protein
OKMJOHPI_00043	CDS	831				| vpb46 | hypothetical protein |:36728 Reverse
OKMJOHPI_00044	CDS	141				hypothetical protein
OKMJOHPI_00045	CDS	162				| vpb47 | hypothetical protein |:37030 Forward
OKMJOHPI_00046	CDS	627				| vpb48 | DNA-binding protein RDGA |:37788 Reverse
OKMJOHPI_00047	CDS	528				hypothetical protein
OKMJOHPI_00048	CDS	177				hypothetical protein
OKMJOHPI_00049	CDS	594				| traN | putative conjugative transfer protein TraN |:31242 Forward
OKMJOHPI_00050	CDS	780				| traF | putative conjugative transfer protein TraF |:32069 Forward
OKMJOHPI_00051	CDS	414				| vpa48 | putative conjugative transfer protein TrbB |:32500 Forward
OKMJOHPI_00052	CDS	1407				| traH | putative conjugative transfer protein TraH |:33903 Forward
OKMJOHPI_00053	CDS	2814				| traG | putative conjugative transfer protein TraG |:36720 Forward
OKMJOHPI_00054	CDS	537				| vpa51 | hypothetical protein |:37339 Forward
OKMJOHPI_00055	CDS	603				hypothetical protein
OKMJOHPI_00056	CDS	246				| vpa54 | hypothetical protein |:39399 Forward
OKMJOHPI_00057	CDS	153				hypothetical protein
OKMJOHPI_00058	CDS	105				hypothetical protein
OKMJOHPI_00059	CDS	1950				| traD | putative conjugative transfer protein TraD |:42270 Forward
OKMJOHPI_00060	CDS	5775				| traI | putative conjugative transfer protein TraI |:48163 Forward
OKMJOHPI_00061	CDS	360				| vpb57 | cysteinyl-tRNA synthetase |:61437 Reverse
OKMJOHPI_00062	CDS	201				hypothetical protein
OKMJOHPI_00063	CDS	447				| pilT | putative PilT protein |:62449 Reverse
OKMJOHPI_00064	CDS	1383				| vpb59 | LtrC-like protein |:63914 Reverse
OKMJOHPI_00065	CDS	297				| vpb61 | transcriptional regulator, Cro/CI family |:64779 Reverse
OKMJOHPI_00066	CDS	300				| vpb62 | hypothetical protein |:65154 Reverse
OKMJOHPI_00067	CDS	219				| vpb63 | hypothetical protein |:65410 Reverse
OKMJOHPI_00068	CDS	321				| vpb65 | type I restriction-modification system methyltransferase subunit |:65968 Reverse
OKMJOHPI_00069	CDS	309				| vpb66 | hypothetical protein |:66343 Reverse
OKMJOHPI_00070	CDS	504				| vpb067 | hypothetical protein |:66849 Reverse

## Sheet: pCladeA
locus_tag	ftype	length_bp	gene	EC_number	COG	product
CFEDMNBI_00001	CDS	258				| vpb02 | hypothetical protein | 415:672 Reverse
CFEDMNBI_00002	CDS	309				| vpb03 | hypothetical protein | 712:1020 Reverse
CFEDMNBI_00003	CDS	240				| vpb04 | hypothetical protein | 1029:1268 Reverse
CFEDMNBI_00004	CDS	297				hypothetical protein
CFEDMNBI_00005	CDS	90				hypothetical protein
CFEDMNBI_00006	CDS	339				hypothetical protein
CFEDMNBI_00007	CDS	480				hypothetical protein
CFEDMNBI_00008	CDS	429				hypothetical protein
CFEDMNBI_00009	CDS	225				hypothetical protein
CFEDMNBI_00010	CDS	369				hypothetical protein
CFEDMNBI_00011	CDS	300				hypothetical protein
CFEDMNBI_00012	CDS	672				| vpb14 | putative site-specific recombinase | 5232:5828 Reverse
CFEDMNBI_00013	CDS	243				hypothetical protein
CFEDMNBI_00014	CDS	459				hypothetical protein
CFEDMNBI_00015	CDS	1143				hypothetical protein
CFEDMNBI_00016	CDS	159				hypothetical protein
CFEDMNBI_00017	CDS	582				hypothetical protein
CFEDMNBI_00018	CDS	915				hypothetical protein
CFEDMNBI_00019	CDS	105				hypothetical protein
CFEDMNBI_00020	CDS	234				hypothetical protein
CFEDMNBI_00021	CDS	387				| vpb25 | putative transposase |:18122 Forward
CFEDMNBI_00022	CDS	168				hypothetical protein
CFEDMNBI_00023	CDS	90				| vpa24 | putative transposase |:13043 Forward
CFEDMNBI_00024	CDS	135				hypothetical protein
CFEDMNBI_00025	CDS	1398	ftbp			| vpb22 | RTX toxins+-binding protein |:15895 Forward
CFEDMNBI_00026	CDS	1602				hypothetical protein
CFEDMNBI_00027	CDS	837				IS3 family transposase ISVpa2
CFEDMNBI_00028	CDS	2226	fprcp			| vpb35 | transferrin-binding protein A precursor |:29166 Reverse
CFEDMNBI_00029	CDS	528				hypothetical protein
CFEDMNBI_00030	CDS	1029				| vpb39 | transposase |:32426 Forward
CFEDMNBI_00031	CDS	300	parE1		COG3668	Toxin ParE1
CFEDMNBI_00032	CDS	243	parD1		COG3609	Antitoxin ParD1
CFEDMNBI_00033	CDS	651				hypothetical protein
CFEDMNBI_00034	CDS	582				hypothetical protein
CFEDMNBI_00035	CDS	312				hypothetical protein
CFEDMNBI_00036	CDS	702				IS3 family transposase ISVpa4
CFEDMNBI_00037	CDS	513				hypothetical protein
CFEDMNBI_00038	CDS	1023				| vpa24 | putative transposase |:13043 Forward
CFEDMNBI_00039	CDS	219				hypothetical protein
CFEDMNBI_00040	CDS	636				hypothetical protein
CFEDMNBI_00041	CDS	183				hypothetical protein
CFEDMNBI_00042	CDS	426				hypothetical protein
CFEDMNBI_00043	CDS	831				| vpb46 | hypothetical protein |:36728 Reverse
CFEDMNBI_00044	CDS	141				hypothetical protein
CFEDMNBI_00045	CDS	162				| vpb47 | hypothetical protein |:37030 Forward
CFEDMNBI_00046	CDS	627				| vpb48 | DNA-binding protein RDGA |:37788 Reverse
CFEDMNBI_00047	CDS	528				hypothetical protein
CFEDMNBI_00048	CDS	177				hypothetical protein
CFEDMNBI_00049	CDS	594				| traN | putative conjugative transfer protein TraN |:31242 Forward
CFEDMNBI_00050	CDS	780				| traF | putative conjugative transfer protein TraF |:32069 Forward
CFEDMNBI_00051	CDS	414				| vpa48 | putative conjugative transfer protein TrbB |:32500 Forward
CFEDMNBI_00052	CDS	1407				| traH | putative conjugative transfer protein TraH |:33903 Forward
CFEDMNBI_00053	CDS	2814				| traG | putative conjugative transfer protein TraG |:36720 Forward
CFEDMNBI_00054	CDS	534				| vpa51 | hypothetical protein |:37339 Forward
CFEDMNBI_00055	CDS	603				hypothetical protein
CFEDMNBI_00056	CDS	246				| vpa54 | hypothetical protein |:39399 Forward
CFEDMNBI_00057	CDS	153				hypothetical protein
CFEDMNBI_00058	CDS	105				hypothetical protein
CFEDMNBI_00059	CDS	2100				| traD | putative conjugative transfer protein TraD |:42270 Forward
CFEDMNBI_00060	CDS	5775				| traI | putative conjugative transfer protein TraI |:48163 Forward
CFEDMNBI_00061	CDS	360				| vpb57 | cysteinyl-tRNA synthetase |:61437 Reverse
CFEDMNBI_00062	CDS	201				hypothetical protein
CFEDMNBI_00063	CDS	447				| pilT | putative PilT protein |:62449 Reverse
CFEDMNBI_00064	CDS	1383				| vpb59 | LtrC-like protein |:63914 Reverse
CFEDMNBI_00065	CDS	297				| vpb61 | transcriptional regulator, Cro/CI family |:64779 Reverse
CFEDMNBI_00066	CDS	300				| vpb62 | hypothetical protein |:65154 Reverse
CFEDMNBI_00067	CDS	219				| vpb63 | hypothetical protein |:65410 Reverse
CFEDMNBI_00068	CDS	321				| vpb65 | type I restriction-modification system methyltransferase subunit |:65968 Reverse
CFEDMNBI_00069	CDS	309				| vpb66 | hypothetical protein |:66343 Reverse
CFEDMNBI_00070	CDS	270				| vpb067 | hypothetical protein |:66849 Reverse
CFEDMNBI_00071	CDS	1533				| vpa67 | putative transposase |:55291 Forward
CFEDMNBI_00072	CDS	741				| vpa68 | putative transposase subunit |:56043 Forward
CFEDMNBI_00073	CDS	297				| vpa69 | truncated transposase |:56531 Reverse
